# Supplementary material for: Mycoplasma bovis in Spanish Cattle Herds: Two Groups of Multiresistant Isolates Predominate, with One Remaining Susceptible to Fluoroquinolones
Source: Pathogens. 2020 Jul 7;9(7):545. doi: 10.3390/pathogens9070545 (PMC7399988; doi:10.3390/pathogens9070545)
Supplement: Supplementary file 1 [file pathogens-09-00545-s001.zip]

Archive with 3 entries (3 files):
- Figure S1. Map of Spain showing the autonomous communities (AC) and the origin of the samples.docx
- Table S1.Epidemiological background,polC characterization and minimum inhibitory concentration (MIC) values of the 95 Mycoplasma bovis isolates.xlsx
- Table S2. Partial sequences (520pb) types of the polC gene.docx
