# Supplementary material for: Mycoplasma bovis in Spanish Cattle Herds: Two Groups of Multiresistant Isolates Predominate, with One Remaining Susceptible to Fluoroquinolones
Source: Pathogens. 2020 Jul 7;9(7):545. doi: 10.3390/pathogens9070545 (PMC7399988; doi:10.3390/pathogens9070545)
Supplement: Supplementary file 1 [file pathogens-09-00545-s001.zip › Table S1.Epidemiological background,polC characterization and minimum inhibitory concentration (MIC) values of the 95 Mycoplasma bovis isolates.xlsx]

## Sheet: Feuil1
												MIC (µg/mL)
Isolate	polC subtype (Becker et al., 2015)	Isolates selected for whole genome sequence analysis (*)	Animal	Sample source (auricular or nasal swabs from the same animal proceed from left and right side)	Animal (sample taken from the same animal is indicated with the same number)	Samples taken from the same animal: Aclarations	Year of isolation	Sampling farm region	Farm (one letter assigned per farm) q*: Samples were provided by a milk analysis laboratory that analyses milk samples from diverse origins.	Animal origin (Country, Region) ND: no data	Clinical condition	Tulathromycin	Gamithromycin	Tildipirosin	Lincomycin	Enrofloxacin	Marbofloxacin	Danofloxacin	Doxycycline	Valnemulin
J6	2	*	Beef cattle	Nasal	1	---	2016	Valencian Community	a	Spain, Asturias	Healthy	>128	>128	>128	>128	0.25	0.5	0.25	2	0.1
J26	2	---	Beef cattle	Nasal	2	---	2016	Valencian Community	a	Spain, Asturias	Healthy	>128	>128	>128	>128	0.25	0.5	0.25	1	0.05
J28	3	*	Beef cattle	Nasal	3	---	2016	Valencian Community	a	Spain, Asturias	Healthy	>128	>128	>128	1	16	64	8	1	0.05
J33	3	---	Beef cattle	Nasal	4	---	2016	Valencian Community	a	Spain, Asturias	Healthy	>128	>128	>128	1	16	32	8	1	0.05
J42	3	---	Beef cattle	Nasal	5	---	2016	Valencian Community	a	Spain, Asturias	Respiratory disease	>128	>128	>128	>128	16	64	4	2	0.05
J43	3	---	Beef cattle	Nasal	6	---	2016	Valencian Community	a	Spain, Asturias	Respiratory disease	>128	>128	>128	>128	16	32	2	1	0.05
J44	3	---	Beef cattle	Nasal	7	---	2016	Valencian Community	a	Spain, Asturias	Healthy	>128	>128	>128	2	16	32	8	0.5	0.05
J47	3	---	Beef cattle	Nasal	8	---	2016	Valencian Community	a	Spain, Asturias	Healthy	>128	>128	>128	>128	32	64	8	4	0.1
J48	3	---	Beef cattle	Nasal	9	---	2016	Valencian Community	a	Spain, Asturias	Healthy	>128	>128	>128	>128	32	64	4	2	0.05
J69	3	*	Beef cattle	Auricular	10	Left and right side	2016	Valencian Community	b	ND	Respiratory disease	>128	>128	>128	>128	16	32	4	2	0.05
J70	3	---	Beef cattle	Auricular	10		2016	Valencian Community	b	ND	Respiratory disease	>128	>128	>128	>128	16	64	4	2	0.05
J72	3	*	Beef cattle	Lung	10	---	2016	Valencian Community	b	ND	Respiratory disease	>128	>128	>128	>128	16	64	8	2	0.05
J81	3	*	Beef cattle	Nasal	11	---	2016	Region of Murcia	c	Spain, Cantabria	Respiratory disease	>128	>128	>128	>128	16	32	4	2	0.1
J90	3	---	Beef cattle	Nasal	12	---	2016	Region of Murcia	c	Spain, Cantabria	Respiratory disease	>128	>128	>128	>128	16	32	4	4	0.1
J92	3	---	Beef cattle	Nasal	13	---	2016	Region of Murcia	c	Spain, Cantabria	Respiratory disease	>128	>128	>128	>128	32	64	4	2	0.05
J96	3	*	Beef cattle	Spleen	14	---	2016	Valencian Community	d	ND	Respiratory disease	>128	>128	>128	>128	16	32	4	8	0.1
J102	3	---	Beef cattle	Nasal	14	---	2016	Valencian Community	d	ND	Respiratory disease	>128	>128	>128	>128	16	64	4	2	0.1
J103	2	*	Beef cattle	Lung	14	---	2016	Valencian Community	d	ND	Respiratory disease	>128	>128	>128	>128	0.25	0.5	0.25	2	0.025
J114	3	---	Beef cattle	Nasal	15	---	2016	Valencian Community	e	ND	Respiratory disease	>128	>128	>128	>128	16	64	8	2	0.05
J115	3	*	Beef cattle	Auricular	15	---	2016	Valencian Community	e	ND	Respiratory disease	>128	>128	>128	>128	8	32	2	1	0.025
J117	3	---	Beef cattle	Nasal	16	---	2016	Valencian Community	f	ND	Respiratory disease	>128	>128	>128	>128	16	32	8	2	0.1
J118	3	---	Beef cattle	Nasal	17	---	2016	Valencian Community	f	ND	Respiratory disease	>128	>128	>128	>128	32	64	8	4	0.1
J131	3	*	Beef cattle	Auricular	18	---	2017	Region of Murcia	g	France, ND	Arthritis	>128	>128	>128	>128	16	64	8	4	0.1
J136	2	*	Beef cattle	Auricular	19	---	2017	Region of Murcia	g	France, ND	Healthy	>128	>128	>128	>128	0.5	1	0.25	2	0.05
J137	2	*	Beef cattle	Nasal	19	---	2017	Region of Murcia	g	France, ND	Healthy	16	>128	>128	1	0.5	0.5	0.125	1	0.1
J143	2	---	Beef cattle	Auricular	20	---	2017	Region of Murcia	g	France, ND	Arthritis	>128	>128	>128	>128	0.25	0.5	0.25	1	0.05
J157	3	---	Beef cattle	Nasal	21	---	2017	Extremadura	h	Spain, Extremadura	Healthy	>128	>128	>128	>128	16	64	8	2	0.05
J175	2	*	Beef cattle	Nasal	22	---	2017	Region of Murcia	i	France, ND	Healthy	>128	>128	>128	>128	0.25	0.5	0.25	2	0.05
J178	3	*	Beef cattle	Nasal	23	Left and right side	2017	Region of Murcia	i	France, ND	Healthy	>128	>128	>128	>128	32	64	8	2	0.05
J179	2	---	Beef cattle	Nasal	23		2017	Region of Murcia	i	France, ND	Healthy	>128	>128	>128	>128	0.25	0.5	0.25	1	0.1
J187	2	---	Beef cattle	Nasal	24	---	2017	Region of Murcia	i	France, ND	Respiratory disease and arthritis	>128	>128	>128	>128	0.25	0.5	0.25	1	0.1
J191	2	---	Beef cattle	Nasal	25	---	2017	Region of Murcia	i	France, ND	Respiratory disease	>128	>128	>128	>128	0.25	1	0.25	4	0.1
J192	2	---	Beef cattle	Nasal	26	Left and right side	2017	Region of Murcia	i	France, ND	Respiratory disease	>128	>128	>128	>128	0.5	0.5	0.25	1	0.1
J193	2	---	Beef cattle	Nasal	26		2017	Region of Murcia	i	France, ND	Respiratory disease	>128	>128	>128	>128	0.5	0.5	0.25	1	0.1
J226	2	*	Beef cattle	Lung	27	---	2017	Region of Murcia	j	France, ND	Respiratory disease	>128	>128	>128	>128	0.25	0.5	0.25	2	0.1
J228	3	*	Beef cattle	Lung	28	---	2017	Region of Murcia	k	Spain, Cantabria	Respiratory disease	>128	>128	>128	>128	2	4	2	2	0.1
J233	3	*	Beef cattle	Nasal	29	---	2017	Valencian Community	l	ND	Respiratory disease	>128	>128	>128	>128	32	64	8	4	0.1
J236	3	---	Beef cattle	Nasal	30	---	2017	Valencian Community	l	ND	Respiratory disease	>128	>128	>128	>128	16	32	4	0.5	0.1
J276	2	*	Beef cattle	Nasal	31	---	2017	Castile and León	m	Spain, Castilla and León	Respiratory disease	>128	>128	>128	>128	0.25	0.5	0.25	1	0.05
J278	2	---	Beef cattle	Nasal	32	Left and right side	2017	Castile and León	m	Spain, Castilla and León	Respiratory disease	>128	>128	>128	>128	0.5	0.5	0.25	2	0.1
J279	3	*	Beef cattle	Nasal	32		2017	Castile and León	m	Spain, Castilla and León	Respiratory disease	>128	>128	>128	>128	1	4	4	2	0.1
J285	2	---	Beef cattle	Nasal	33	---	2017	Castile and León	m	Spain, Castilla and León	Respiratory disease	>128	>128	>128	>128	0.125	0.25	0.25	2	0.025
J286	3	---	Beef cattle	Nasal	34	---	2017	Castile and León	m	Spain, Castilla and León	Respiratory disease	>128	>128	>128	>128	16	32	8	1	0.1
J290	3	---	Beef cattle	Nasal	35	---	2017	Castile and León	m	Spain, Castilla and León	Respiratory disease	>128	>128	>128	2	16	32	8	1	0.05
J295	3	*	Beef cattle	Nasal	36	---	2017	Castile and León	m	Spain, Andalusia	Healthy	>128	>128	>128	>128	32	64	8	2	0.1
J296	3	---	Beef cattle	Nasal	37	Left and right side	2017	Castile and León	m	Spain, Andalusia	Healthy	>128	>128	>128	>128	16	64	8	2	0.025
J297	3	---	Beef cattle	Nasal	37		2017	Castile and León	m	Spain, Andalusia	Healthy	>128	>128	>128	>128	16	64	8	4	0.2
J305	3	*	Beef cattle	Nasal	38	---	2017	Castile and León	m	Spain, Asturias	Healthy	>128	>128	>128	>128	16	64	8	2	0.1
J306	3	---	Beef cattle	Nasal	39	Left and right side	2017	Castile and León	m	Spain, Asturias	Healthy	>128	>128	>128	>128	16	64	8	2	0.1
J307	3	---	Beef cattle	Nasal	39		2017	Castile and León	m	Spain, Asturias	Healthy	>128	>128	>128	>128	16	64	8	2	0.1
J319	2	*	Dairy cattle	Mastitic milk	40	Cranial left quarter	2017	Castile-La Mancha	n	Spain, Castilla-La Mancha	Mastitis	>128	>128	>128	>128	0.25	0.5	0.25	1	0.05
J320	2	---	Dairy cattle	Mastitic milk	40	Cranial right quater	2017	Castile-La Mancha	n	Spain, Castilla-La Mancha	Mastitis	>128	>128	>128	>128	16	16	1	0.5	0.05
J323	2	---	Dairy cattle	Mastitic milk	40	Cranial left quarter	2017	Castile-La Mancha	n	Spain, Castilla-La Mancha	Mastitis	>128	>128	>128	>128	8	8	2	0.25	0.05
J324	2	---	Dairy cattle	Mastitic milk	40	Cranial right quarter	2017	Castile-La Mancha	n	Spain, Castilla-La Mancha	Mastitis	>128	>128	>128	>128	0.25	0.5	0.25	2	0.05
J330	2	*	Beef cattle	Nasal	41	---	2017	Region of Murcia	o	Spain, Castilla-La Mancha	Respiratory disease	>128	>128	>128	>128	0.25	0.5	0.25	4	0.1
J335	3	*	Beef cattle	Nasal	42	Left and right side	2017	Region of Murcia	o	France, ND	Healthy	>128	>128	>128	>128	<0.0625	0.25	0.125	1	0.05
J336	2	*	Beef cattle	Nasal	42		2017	Region of Murcia	o	France, ND	Healthy	>128	>128	>128	>128	0.25	0.5	0.5	2	0.05
J337	2	---	Beef cattle	Nasal	43	Left and right side	2017	Region of Murcia	o	France, ND	Healthy	>128	>128	>128	>128	0.25	0.5	0.25	2	0.1
J338	3	---	Beef cattle	Nasal	43		2017	Region of Murcia	o	France, ND	Healthy	>128	>128	>128	>128	32	64	4	2	0.05
J339	3	---	Beef cattle	Nasal	44	---	2017	Region of Murcia	o	France, ND	Healthy	>128	>128	>128	>128	16	64	4	2	0.1
J341	2	*	Beef cattle	Nasal	45	---	2017	Region of Murcia	o	Spain, Extremadura	Healthy	>128	>128	>128	>128	0.125	0.25	0.25	1	0.05
J343	2	---	Beef cattle	Nasal	46	Left and right side	2017	Region of Murcia	o	Spain, Castilla-La Mancha	Healthy	>128	>128	>128	>128	0.5	0.5	0.25	4	0.1
J344	2	---	Beef cattle	Nasal	46		2017	Region of Murcia	o	Spain, Castilla-La Mancha	Healthy	>128	>128	>128	>128	0.25	0.5	0.25	4	0.05
J345	2	---	Beef cattle	Nasal	47	Left and right side	2017	Region of Murcia	o	Spain, Castilla-La Mancha	Healthy	>128	>128	>128	>128	0.25	0.5	0.25	4	0.05
J346	2	---	Beef cattle	Nasal	47		2017	Region of Murcia	o	Spain, Castilla-La Mancha	Healthy	>128	>128	>128	>128	0.25	0.5	0.25	2	0.1
J356	2	*	Beef cattle	Nasal	48	---	2017	Region of Murcia	v	Spain, Region of Murcia	Healthy	>128	>128	>128	>128	0.25	0.5	0.25	2	0.1
J360	3	---	Beef cattle	Nasal	49	---	2017	Region of Murcia	v	Spain, Region of Murcia	Healthy	>128	>128	>128	>128	8	16	4	2	0.1
J368	2	*	Beef cattle	Nasal	50	---	2017	Region of Murcia	p	France, ND	Arthritis	>128	>128	>128	>128	0.5	1	0.25	4	0.1
J377	2	*	Beef cattle	Nasal	51	---	2017	Region of Murcia	p	France, ND	Arthritis	>128	>128	>128	>128	0.5	1	0.25	2	0.05
J379	2	---	Beef cattle	Nasal	52	---	2017	Region of Murcia	p	France, ND	Arthritis	>128	>128	>128	>128	0.25	1	0.25	2	0.1
J388	3	*	Beef cattle	Nasal	53	---	2017	Valencian Community	a	Spain, Asturias	Healthy	>128	>128	>128	>128	32	64	8	8	0.1
J391	2	*	Beef cattle	Nasal	54	---	2017	Valencian Community	a	Spain, Asturias	Healthy	>128	>128	>128	>128	0.5	0.5	0.25	2	0.2
J393	3	---	Beef cattle	Nasal	55	---	2017	Valencian Community	a	Spain, Asturias	Healthy	>128	>128	>128	>128	16	64	4	2	0.1
J394	2	---	Beef cattle	Nasal	56	---	2017	Valencian Community	a	Spain, Asturias	Healthy	>128	>128	>128	>128	0.25	0.5	0.25	2	0.1
J396	3	---	Dairy cattle	Mastitic milk	57	Unkonwn quarter	2017	Catalonia	q*	Spain, Catalonia	Mastitis	>128	>128	>128	>128	<0.0625	0.125	0.125	1	0.1
J403	3	*	Dairy cattle	Mastitic milk	57	Unkonwn quarter	2017	Catalonia	q*	Spain, Catalonia	Mastitis	>128	>128	>128	>128	<0.0625	0.25	0.125	1	0.1
J407	3	---	Dairy cattle	Mastitic milk	58	Unkonwn quarter	2017	Catalonia	q*	Spain, Catalonia	Mastitis	>128	>128	>128	>128	0.125	0.25	0.125	1	0.1
J409	3	---	Dairy cattle	Mastitic milk	59	Unkonwn quarter	2017	Catalonia	q*	Spain, Catalonia	Mastitis	>128	>128	>128	>128	0.125	0.25	0.5	1	0.1
J410	2	*	Dairy cattle	Mastitic milk	60	---	2017	Catalonia	q*	Spain, Catalonia	Mastitis	>128	>128	>128	>128	0.5	0.5	0.25	2	0.1
J414	3	*	Dairy cattle	Mastitic milk	59	Unkonwn quarter	2017	Catalonia	q*	Spain, Catalonia	Mastitis	>128	>128	>128	>128	<0.0625	0.25	0.125	1	0.1
J415	3	---	Dairy cattle	Mastitic milk	58	Unkonwn quarter	2017	Catalonia	q*	Spain, Catalonia	Mastitis	>128	>128	>128	>128	<0.0625	0.25	0.125	1	0.1
J417	3	---	Dairy cattle	Mastitic milk	61	---	2018	Catalonia	q*	Spain, Catalonia	Mastitis	>128	>128	>128	>128	16	64	8	2	0.1
J419	3	---	Dairy cattle	Mastitic milk	62	---	2018	Catalonia	q*	Spain, Catalonia	Mastitis	>128	>128	>128	>128	0.125	0.25	0.125	1	0.2
J426	3	---	Dairy cattle	Mastitic milk	58	Unkonwn quarter	2018	Catalonia	q*	Spain, Catalonia	Mastitis	>128	>128	>128	>128	0.125	0.25	0.125	1	0.1
J427	2	---	Dairy cattle	Mastitic milk	59	Unkonwn quarter	2018	Catalonia	q*	Spain, Catalonia	Mastitis	>128	>128	>128	>128	0.25	0.5	0.25	4	0.1
J428	3	---	Dairy cattle	Mastitic milk	59	Unkonwn quarter	2018	Catalonia	q*	Spain, Catalonia	Mastitis	>128	>128	>128	>128	0.125	0.125	0.125	2	0.2
J429	3	---	Dairy cattle	Mastitic milk	63	Unkonwn quarter	2018	Catalonia	q*	Spain, Catalonia	Mastitis	>128	>128	>128	>128	0.125	0.25	0.125	1	0.2
J430	3	---	Dairy cattle	Mastitic milk	63	Unkonwn quarter	2018	Catalonia	q*	Spain, Catalonia	Mastitis	>128	>128	>128	>128	0.125	0.25	0.125	1	0.1
J431	3	---	Dairy cattle	Mastitic milk	63	Unkonwn quarter	2018	Catalonia	q*	Spain, Catalonia	Mastitis	>128	>128	>128	>128	0.125	0.25	0.125	1	0.2
J433	3	*	Beef cattle	Nasal	64	---	2018	Extremadura	r	Spain, Extremadura	Arthritis	>128	>128	>128	>128	0.125	0.25	0.125	1	0.1
J478	2	---	Beef cattle	Lung	65	---	2018	Region of Murcia	s	Spain, Region of Murcia	Respiratory disease	>128	>128	>128	>128	0.5	1	0.5	2	0.1
J479	3	*	Beef cattle	Nasal	66	---	2018	Region of Murcia	t	Spain, Extremadura	Respiratory disease	>128	>128	>128	>128	32	64	8	2	0.2
J480	3	---	Beef cattle	Nasal	67	---	2018	Region of Murcia	t	Spain, Extremadura	Respiratory disease	>128	>128	>128	>128	32	64	8	2	0.2
J482	3	*	Beef cattle	Lung	68	---	2018	Region of Murcia	t	Spain, Extremadura	Respiratory disease	>128	>128	>128	>128	32	64	8	2	0.2
J499	3	---	Dairy cattle	Mastitic milk	69	---	2019	Galicia	u	Spain, Galicia	Mastitis	8	>128	>128	1	0.125	0.5	0.25	0.5	0.05
